# Supplementary material for: Vitamin D protects spermatogonia and Sertoli cells from heat stress damage by inhibiting NLRP3
Source: Front Pediatr. 2025 Jan 7;12:1495310. doi: 10.3389/fped.2024.1495310 (PMC11747411; doi:10.3389/fped.2024.1495310)
Supplement: Supplementary file 4 [file Table6.xlsx]

## Sheet: Sheet1
		GC1							TM4
	Q1-UL%	Q1-UR%	Q1-LR%	Q1-LL%	凋亡率%			Q1-UL%	Q1-UR%	Q1-LR%	Q1-LL%	凋亡率%
热辐射组	6.13	4.55	27.89	61.42	32.44		热辐射组	2.97	8.53	37.25	51.25	45.78
	7.06	3.51	28.49	60.94	32			2.55	8.95	37.55	50.94	46.5
	7.6	3.28	27.41	61.71	30.69			3.92	7.48	36.47	52.12	43.95
热辐射+siRNA	6.51	4.04	12.12	77.34	16.16		热辐射+siRNA	5.03	3.68	17.7	73.59	21.38
	7.02	3.3	11.87	77.81	15.17			4.98	3.54	18.11	73.36	21.65
	7.71	3.07	11.89	77.87	14.96			5.03	3.69	17.69	73.59	21.38
热辐射+VD	6.63	2.77	20.86	69.74	23.63		热辐射+VD	2.8	6.28	22.13	68.8	28.41
	7.12	2.28	19.99	70.61	22.27			4.67	4.41	20.32	70.6	24.73
	6.97	2.43	20.29	70.31	22.72			3.83	4.46	21.95	69.76	26.41
SPSS分析数据
见sheet2
	GC-1	TM4
最终分析数据
group	凋亡率%（Mean ±SD）	凋亡率%（Mean ±SD）
热辐射组	31.71±0.91033	45.41±1.31465
热辐射+siRNA	15.43±0.64086**	21.47±0.15588**
热辐射+VD	22.8733±0.69284**##	26.5167±1.84232**##
*表示与热辐射组相比有显著性差异，**表示与热辐射组相比有极显著差异；##表示与热辐射+siRNA组相比有极显著差异

## Sheet: Sheet2
				Descriptives										Descriptives
VAR00002										VAR00002
					95% Confidence Interval for Mean										95% Confidence Interval for Mean
	N	Mean	Std. Deviation	Std. Error	Lower Bound	Upper Bound	Minimum	Maximum			N	Mean	Std. Deviation	Std. Error	Lower Bound	Upper Bound	Minimum	Maximum
1	3	31.71	0.91033	0.52558	29.4486	33.9714	30.69	32.44		1	3	45.41	1.31465	0.75901	42.1442	48.6758	43.95	46.5
2	3	15.43	0.64086	0.37	13.838	17.022	14.96	16.16		2	3	21.47	0.15588	0.09	21.0828	21.8572	21.38	21.65
3	3	22.8733	0.69284	0.40001	21.1522	24.5945	22.27	23.63		3	3	26.5167	1.84232	1.06366	21.9401	31.0932	24.73	28.41
Total	9	23.3378	7.08843	2.36281	17.8891	28.7864	14.96	32.44		Total	9	31.1322	10.9877	3.66258	22.6863	39.5781	21.38	46.5
	Test of Homogeneity of Variances										Test of Homogeneity of Variances
VAR00002										VAR00002
Levene Statistic	df1	df2	Sig.							Levene Statistic	df1	df2	Sig.
0.356	2	6	0.714							2.415	2	6	0.17
		ANOVA										ANOVA
VAR00002										VAR00002
	Sum of Squares	df	Mean Square	F	Sig.						Sum of Squares	df	Mean Square	F	Sig.
Between Groups	398.528	2	199.264	347.668	0					Between Groups	955.55	2	477.775	278.492	0
Within Groups	3.439	6	0.573							Within Groups	10.293	6	1.716
Total	401.967	8								Total	965.844	8
			Multiple Comparisons										Multiple Comparisons
VAR00002										VAR00002
LSD										LSD
					95% Confidence Interval										95% Confidence Interval
(I) VAR00001	(J) VAR00001	Mean Difference (I-J)	Std. Error	Sig.	Lower Bound	Upper Bound				(I) VAR00001	(J) VAR00001	Mean Difference (I-J)	Std. Error	Sig.	Lower Bound	Upper Bound
1	2	16.28000*	0.61814	0	14.7675	17.7925				1	2	23.94000*	1.06945	0	21.3232	26.5568
	3	8.83667*	0.61814	0	7.3241	10.3492					3	18.89333*	1.06945	0	16.2765	21.5102
2	1	-16.28000*	0.61814	0	-17.7925	-14.7675				2	1	-23.94000*	1.06945	0	-26.5568	-21.3232
	3	-7.44333*	0.61814	0	-8.9559	-5.9308					3	-5.04667*	1.06945	0.003	-7.6635	-2.4298
3	1	-8.83667*	0.61814	0	-10.3492	-7.3241				3	1	-18.89333*	1.06945	0	-21.5102	-16.2765
	2	7.44333*	0.61814	0	5.9308	8.9559					2	5.04667*	1.06945	0.003	2.4298	7.6635
*. The mean difference is significant at the 0.05 level.										*. The mean difference is significant at the 0.05 level.
