# Supplementary material for: Vitamin D protects spermatogonia and Sertoli cells from heat stress damage by inhibiting NLRP3
Source: Front Pediatr. 2025 Jan 7;12:1495310. doi: 10.3389/fped.2024.1495310 (PMC11747411; doi:10.3389/fped.2024.1495310)
Supplement: Supplementary file 17 [file Table1.xlsx]

## Sheet: Sheet1
groups	Q1-UL%	Q1-UR%	Q1-LR%	Q1-LL%	apoptosis rate %
GC-1 ctrl	0.14	0.12	3.11	96.62	3.37
	0	0.27	5.01	94.72	5.28
	0	0.31	6.19	93.51	6.5
GC-1 heat stress 2h	4.27	5.97	6.49	83.27	16.73
	2.37	7.9	6.77	82.97	17.04
	3.74	6.41	6.61	83.25	16.76
GC-1 heat stress 6h	5.96	9.08	10.62	74.34	25.66
	3.31	11.74	11.22	73.73	26.27
	2.03	13.01	11.72	73.23	26.76
GC-1 heat stress 10h	5.58	9.68	21.17	63.57	36.43
	6.22	8.87	21.12	63.79	36.21
	7.32	8.08	20.5	64.11	35.9
groups	Q1-UL%	Q1-UR%	Q1-LR%	Q1-LL%	apoptosis rate %
TM4 ctrl	0.59	0.17	3.84	95.41	4.6
	0.22	0.59	4.62	94.58	5.43
	0	0.76	6.22	93.02	6.98
TM4 heat stress 2h	4.25	6.57	9.09	80.09	19.91
	6.08	4.61	8.8	80.51	19.49
	5.59	5.41	8.63	80.38	19.63
TM4 heat stress 6h	5.91	9.56	15.26	69.27	30.73
	8.28	6.76	15.18	69.78	30.22
	7.73	7.59	14.97	69.72	30.29
TM4 heat stress 10h	5.05	29.9	17.69	47.37	52.64
	2.38	31.89	18.67	47.06	52.94
	3.18	32.41	18.02	46.4	53.61
注：Q1-UL necrotic cell，Q1-UR late senescence cells，Q1-LR early senescent cell，Q1-LL living cell
SPSS data
See sheet2
	GC-1	TM4
group	apoptosis rate %（Mean ±SD）	apoptosis rate %（Mean ±SD）
ctrl	5.05±1.57762	5.67±1.20801
heat stress 2h	16.8433±0.17098**	19.6767±0.21385**
heat stress 6h	26.23±0.55109**	30.4133±0.27647**
heat stress 10h	36.18±0.26627**	53.0633±0.49662**
* indicates a significant difference compared to the blank/ctrl group, ** indicates a highly significant difference compared to the blank/ctrl group

## Sheet: Sheet2
				Descriptives											Descriptives
VAR00002											VAR00002
					95% Confidence Interval for Mean											95% Confidence Interval for Mean
	N	Mean	Std. Deviation	Std. Error	Lower Bound	Upper Bound	Minimum	Maximum				N	Mean	Std. Deviation	Std. Error	Lower Bound	Upper Bound	Minimum	Maximum
空白组	3	5.05	1.57762	0.91084	1.131	8.969	3.37	6.5			空白组	3	5.67	1.20801	0.69745	2.6691	8.6709	4.6	6.98
热辐射2h	3	16.8433	0.17098	0.09871	16.4186	17.2681	16.73	17.04			热辐射2h	3	19.6767	0.21385	0.12347	19.1454	20.2079	19.49	19.91
热辐射6h	3	26.23	0.55109	0.31817	24.861	27.599	25.66	26.76			热辐射6h	3	30.4133	0.27647	0.15962	29.7266	31.1001	30.22	30.73
热辐射10h	3	36.18	0.26627	0.15373	35.5185	36.8415	35.9	36.43			热辐射10h	3	53.0633	0.49662	0.28672	51.8297	54.297	52.64	53.61
Total	12	21.0758	12.0382	3.47514	13.4271	28.7246	3.37	36.43			Total	12	27.2058	18.0952	5.22363	15.7087	38.703	4.6	53.61
	Test of Homogeneity of Variances											Test of Homogeneity of Variances
VAR00002											VAR00002
Levene Statistic	df1	df2	Sig.								Levene Statistic	df1	df2	Sig.
3.488	3	8	0.07								3.362	3	8	0.076
		ANOVA												Multiple Comparisons
VAR00002											VAR00002
	Sum of Squares	df	Mean Square	F	Sig.						LSD
Between Groups	1588.33	3	529.443	732.1	0											95% Confidence Interval
Within Groups	5.785	8	0.723								(I) VAR00001	(J) VAR00001	Mean Difference (I-J)	Std. Error	Sig.	Lower Bound	Upper Bound
Total	1594.11	11									空白组	热辐射2h	-14.00667*	0.55198	0	-15.2795	-12.7338
												热辐射6h	-24.74333*	0.55198	0	-26.0162	-23.4705
			Multiple Comparisons									热辐射10h	-47.39333*	0.55198	0	-48.6662	-46.1205
VAR00002											热辐射2h	空白组	14.00667*	0.55198	0	12.7338	15.2795
LSD												热辐射6h	-10.73667*	0.55198	0	-12.0095	-9.4638
					95% Confidence Interval							热辐射10h	-33.38667*	0.55198	0	-34.6595	-32.1138
(I) VAR00001	(J) VAR00001	Mean Difference (I-J)	Std. Error	Sig.	Lower Bound	Upper Bound					热辐射6h	空白组	24.74333*	0.55198	0	23.4705	26.0162
空白组	热辐射2h	-11.79333*	0.69435	0	-13.3945	-10.1922						热辐射2h	10.73667*	0.55198	0	9.4638	12.0095
	热辐射6h	-21.18000*	0.69435	0	-22.7812	-19.5788						热辐射10h	-22.65000*	0.55198	0	-23.9229	-21.3771
	热辐射10h	-31.13000*	0.69435	0	-32.7312	-29.5288					热辐射10h	空白组	47.39333*	0.55198	0	46.1205	48.6662
热辐射2h	空白组	11.79333*	0.69435	0	10.1922	13.3945						热辐射2h	33.38667*	0.55198	0	32.1138	34.6595
	热辐射6h	-9.38667*	0.69435	0	-10.9878	-7.7855						热辐射6h	22.65000*	0.55198	0	21.3771	23.9229
	热辐射10h	-19.33667*	0.69435	0	-20.9378	-17.7355					*. The mean difference is significant at the 0.05 level.
热辐射6h	空白组	21.18000*	0.69435	0	19.5788	22.7812
	热辐射2h	9.38667*	0.69435	0	7.7855	10.9878
	热辐射10h	-9.95000*	0.69435	0	-11.5512	-8.3488
热辐射10h	空白组	31.13000*	0.69435	0	29.5288	32.7312
	热辐射2h	19.33667*	0.69435	0	17.7355	20.9378
	热辐射6h	9.95000*	0.69435	0	8.3488	11.5512
*. The mean difference is significant at the 0.05 level.
